# Supplementary material for: Aging in the Right Place for Older Adults Experiencing Housing Insecurity: An Environmental Assessment of Temporary Housing Program
Source: Int J Environ Res Public Health. 2022 Nov 11;19(22):14857. doi: 10.3390/ijerph192214857 (PMC9691151; doi:10.3390/ijerph192214857)
Supplement: Supplementary file 1 [file ijerph-19-14857-s001.zip]

Archive with 2 entries (2 files):
- 2021.03.11_AIRP-ENV Checklist.pdf
- 2021.03.11_AIRP-ENV-SO Tool.pdf
